# Supplementary material for: Density Functional Theory and Density Functional Tight Binding Studies of Thiamine Hydrochloride Hydrates
Source: Molecules. 2023 Nov 9;28(22):7497. doi: 10.3390/molecules28227497 (PMC10673443; doi:10.3390/molecules28227497)
Supplement: Supplementary file 1 [file molecules-28-07497-s001.zip]

Archive with 1 entries (1 files):
- molecules-2689151-supplementary.pdf
